# Supplementary material for: A comprehensive evaluation of assembly scaffolding tools
Source: Genome Biol. 2014 Mar 3;15(3):R42. doi: 10.1186/gb-2014-15-3-r42 (PMC4053845; doi:10.1186/gb-2014-15-3-r42)
Supplement: Additional file 2 — Supplementary tables. [file gb-2014-15-3-r42-S2.xlsx]

## Sheet: Suppl. Table 1 - Read mapping
								Bowtie mapped as unpaired reads with -v 0				Bowtie mapped as unpaired reads with -v 3				Bowtie2 mapped as unpaired				BWA mapped as unpaired reads				Bowtie mapped as pairs						Bowtie2 mapped as pairs						BWA mapped as pairs
								Fwd reads mapped		Rev reads mapped		Fwd reads mapped		Rev reads mapped		Fwd reads mapped		Rev reads mapped		Fwd reads mapped		Rev reads mapped		Reads mapped		Proper paired		Linking reads		Reads mapped		Proper paired		Linking reads		Reads mapped		Proper paired		Linking reads
Dataset	Reference size	%GC	Contigs to be scaffolded	Number of contigs	Number of reads	Read length	Mode Insert size*	Number	Percent	Number	Percent	Number	Percent	Number	Percent	Number	Percent	Number	Percent	Number	Percent	Number	Percent	Number	Percent	Number	Percent	Number	Percent	Number	Percent	Number	Percent	Number	Percent	Number	Percent	Number	Percent	Number	Percent
S. aureus perfect 10kb contigs	2800000	32	Perfect, all 10kb long	28	756030	76	505	362885	95.9975	362802	95.9756	359691	95.1526	359680	95.1497	368164	97.394	368181	97.3985	368099	97.3768	368092	97.375	732990	96.9525	732990	96.9525	0	0	736302	97.3906	733122	96.97	520	0.0687803	736452	97.4104	734258	97.1202	521	0.0689126
S. aureus perfect 10kb contigs	2800000	32	Perfect, all 10kb long	28	756030	76	2795	363012	96.0311	362656	95.9369	359883	95.2034	359462	95.092	368267	97.4213	367954	97.3385	368205	97.4049	367883	97.3197	714952	94.5666	714952	94.5666	0	0	736179	97.3743	715072	94.5825	18076	2.39091	736531	97.4209	730340	96.602	18519	2.44951
S. aureus perfect 3kb contigs	2800000	32	Perfect, all 3kb long	941	756030	76	505	357435	94.5558	357019	94.4457	354489	93.7764	354125	93.6801	364779	96.4986	364407	96.4001	362695	95.9473	362352	95.8565	620954	82.1335	620954	82.1335	0	0	729202	96.4515	625486	82.733	77498	10.2507	740510	97.9472	729614	96.506	92407	12.2227
S. aureus perfect 3kb contigs	2800000	32	Perfect, all 3kb long	941	756030	76	2995	357701	94.6261	357202	94.4941	354834	93.8677	354301	93.7267	364977	96.5509	364533	96.4335	362930	96.0094	362483	95.8912	20722	2.7409	20722	2.7409	0	0	729446	96.4837	24114	3.18956	683368	90.389	737438	97.5408	608564	80.4947	698609	92.4049
S. aureus GAGE	2903081	32	GAGE Velvet contigs	170	3494070	37	3385	606005	34.6876	606572	34.7201	969645	55.5023	947709	54.2467	961708	55.048	940735	53.8475	926285	53.0204	902578	51.6634	880446	25.1983	880446	25.1983	0	0	1898543	54.3361	1151714	32.962	160008	4.57942	2029264	58.0774	1369660	39.1996	207981	5.9524
R. sphaeroides GAGE	4603060	68	GAGE Velvet contigs	577	2050868	101	3695	169556	16.535	116864	11.3965	371858	36.2635	325693	31.7615	706262	68.8744	699377	68.203	359106	35.0199	309011	30.1347	102152	4.98092	102152	4.98092	0	0	1370067	66.8043	467430	22.7918	351254	17.1271	965804	47.0925	727926	35.4936	221027	10.7772
P. falciparum 3D7 de novo	23328019	19	De novo Velvet contigs	9318	52542302	76	645	18273321	69.5566	17483077	66.5486	19063814	72.5656	18495190	70.4011	20725162	78.8894	20263796	77.1333	20084138	76.4494	19472644	74.1218	30742260	58.5095	30742260	58.5095	0	0	41055730	78.1384	33392070	63.5527	5101152	9.70866	40838932	77.7258	38614318	73.4919	5707575	10.8628
P. falciparum 3D7 de novo	23328019	19	De novo Velvet contigs	9318	12010344	75	2705	1633888	27.208	1518992	25.2947	1850535	30.8157	1803161	30.0268	2577225	42.9168	2533692	42.1918	2006600	33.4145	1949841	32.4694	304992	2.53941	304992	2.53941	0	0	4984297	41.5	588122	4.8968	1040686	8.66491	4841542	40.3114	2617028	21.7898	1738817	14.4777
Human chromosome 14 GAGE**	88289540	40	GAGE Velvet contigs	19936	22669408	101	2865	5269701	46.4917	2109299	18.6092	7652344	67.5125	3315343	29.2495	10245360	90.3893	6177426	54.5001	7818378	68.9773	3425744	30.2235	3356950	14.8083	3356950	14.8083	0	0	16399153	72.3405	6953314	30.6727	3211456	14.1665	15811134	69.7466	13750994	60.6588	3912141	17.2574
Human chromosome 14 GAGE**	88289540	40	GAGE Velvet contigs	19936	2405064	57-82	34500	560652	46.6226	75416	6.27143	872597	72.5633	577633	48.0347	1114326	92.665	1027171	85.4174	953271	79.272	676374	56.2458	140392	5.83735	140392	5.83735	0	0	2107151	87.6131	175366	7.29153	1737770	72.2546	1967717	81.8156	1718820	71.4667	1723982	71.6813
*based on Bowtie2 mapping to contigs
**Excluding Ns at start and end

## Sheet: Suppl. Table 2 - scores
Weights
Correct joins	80
Bad joins	160
Lost tags	160
Skipped tags	40
Total CPU	1
Scaffolder	Staph perfect 3kb ctg short fragment	Staph perfect 3kb ctg long fragment	Staph perfect 10kb ctg short fragment	Staph perfect 10kb ctg long fragment	S. aureus GAGE	R. sphaeroides GAGE	P. falciparum short fragment	P. falciparum long fragment	P. falciparum short + long	Human chr14 GAGE short fragment	Human chr14 GAGE long fragment	Human chr14 GAGE short + long	Overall (real datasets only)	Overall (all)
ABySS	0.996039	0.999783	0.999852	0.913989	0.866534	0.790655	0.969948	0.794087	0.848951	0.802171	0.818613	0.830306	0.840158	0.885911
Bambus2.bowtie2	0.836241	0.993056	0.998848	0.912633	0.819714	0.770388	0.765327	0.79145	NA	0.790579	0.854637	0.716326	0.688552	0.770766
Bambus2.bwa	0.817844	0.993696	0.817828	0.86586	0.860205	0.844603	0.687131	0.797879	NA	0.805994	0.857106	0.688606	0.69269	0.753063
MIP.bowtie-v0	0.995608	0.997803	0.999413	0.990047	0.817593	0.632639	0.84603	0.382217	0.752117	0.581127	0.794954	0.43181	0.654811	0.768447
MIP.bowtie-v3	0.992357	0.99678	0.998383	0.989421	0.817534	0.313871	0.776242	0.278732	0.675099	0.489518	0.578312	0.103884	0.504149	0.667511
MIP.bowtie2	0.741198	0.957137	0.997732	0.816327	0.817663	0.398567	0.831261	0.255121	0.653558	0.375582	0.183575	NA	0.439416	0.585643
MIP.bwa	0.537591	0.964439	0.998277	0.826968	0.818158	0.634294	0.445451	0.282551	0.420734	0.192589	0.46322	NA	0.407125	0.548689
OPERA.bowtie	0.992866	0.791216	0.998911	0.98021	0.649462	0.882881	0.761011	0.845935	0.737332	0.850165	0.646728	0.883667	0.782148	0.835032
OPERA.bwa	0.927262	0.3652	0.999751	0.980753	0.557187	0.876955	0.755708	0.841996	0.724698	0.834957	0.613847	0.837664	0.755376	0.776331
SCARPA.bowtie-v0	0.996034	0.991558	0.999805	0.990346	0.723169	0.781252	0.574789	0.791876	0.392962	0.821338	0.829481	0.796721	0.713949	0.807444
SCARPA.bowtie-v3	0.993379	0.99386	0.998546	0.989556	0.3116	0.78195	0.555138	0.800864	0.408083	0.822183	0.833117	0.797169	0.663763	0.773787
SCARPA.bowtie2	0.986109	0.915517	0.947829	0.990172	0.528672	0.780506	0.555172	0.800864	0.386683	0.80466	0.82798	0.792734	0.684659	0.776408
SCARPA.bwa	0.984763	0.933061	0.947802	0.980674	0.766881	0.789696	0.441064	0.798125	0.402373	0.81312	0.827549	0.798549	0.70467	0.790305
SGA.bowtie2	0.988272	0.996203	0.999149	0.989221	0.87643	0.824808	0.922186	0.824132	0.795185	0.824398	0.818504	0.854606	0.842531	0.892758
SGA.bwa	0.996241	0.993702	0.999535	0.980615	0.87847	0.825718	0.491738	0.735764	0.65108	0.816645	0.817824	0.817347	0.754323	0.833723
SOAP2	0.994721	0.9998	0.987005	0.990425	0.684211	0.897664	0.964408	0.794139	0.76058	0.858475	0.79823	0.795926	0.819204	0.877132
SOPRA.bowtie-v0	0.992437	0.997442	0.999651	0.990238	0.848651	0.789806	0.980982	0.88259	0.973448	0.897577	0.837925	0.902731	0.889214	0.924457
SOPRA.bowtie-v3	0.986782	0.995588	0.998668	0.989629	0.800172	0.881325	0.962018	0.88649	0.949311	0.944679	0.803829	0.739819	0.870955	0.911526
SOPRA.bowtie2	0.815656	0.931373	0.908636	0.999658	0.803461	0.697941	0.904079	0.874449	0.911326	0.870277	NA	NA	0.632691	0.726405
SOPRA.bwa	0.893968	0.934938	0.908721	0.971066	0.773475	0.831443	0.947838	0.87704	0.952218	0.873156	0.747193	NA	0.750295	0.809255
SSPACE.bowtie-v0	0.997111	0.999997	1	0.980898	0.723166	0.757642	0.989073	0.830186	0.853163	0.811791	0.822912	0.83278	0.827589	0.883226
SSPACE.bowtie-v3	0.994424	0.999375	0.999339	0.980566	0.62489	0.786306	0.974224	0.836578	0.82788	0.825367	0.848137	0.841449	0.820604	0.878211

## Sheet: Suppl. Table 3 - all results
Dataset	Scaffolder	Tags	Total joins	Correct joins	% correct	Potential joins	% potential joins made	1	2	4	5	8	12	Bad joins	% bad joins	Lost tags	% lost tags	Skipped tags	% skipped tags	CPU	Memory	Extra CPU	Extra Memory	Total CPU	Max memory	Correct joins score	Bad joins score	Lost tags score	Skipped tags score	Total CPU score	Scaffold N50	Corrected Scaffold N50	Corrected N50 / N50
Staph.perfect.3kb.short	ABySS	941	930	930	100	940	98.9362	0	0	0	0	0	0	0	0	0	0	0	0	40	19	0	0	40	19	0.9788	1	1	1	0.949	573645	573586	0.999897
Staph.perfect.3kb.short	Bambus2.bowtie2	941	599	599	100	940	63.7234	0	0	0	0	0	0	0	0	0	0	0	0	92	184	155	2	247	184	0.1032	1	1	1	0.5265	12134	12088	0.996209
Staph.perfect.3kb.short	Bambus2.bwa	941	560	560	100	940	59.5745	0	0	0	0	0	0	0	0	0	0	0	0	87	186	90	32	177	186	0	1	1	1	0.6694	12130	12081	0.99596
Staph.perfect.3kb.short	MIP.bowtie-v0	941	930	930	100	940	98.9362	0	0	0	0	0	0	0	0	0	0	0	0	41	168	92	7	133	168	0.9788	1	1	1	0.7592	572804	572748	0.999902
Staph.perfect.3kb.short	MIP.bowtie-v3	941	925	925	100	940	98.4043	0	0	0	0	0	0	0	0	0	0	0	0	226	167	92	7	318	167	0.9656	1	1	1	0.3816	533178	533122	0.999895
Staph.perfect.3kb.short	MIP.bowtie2	941	910	905	99.4505	940	96.2766	0	0	2	3	0	0	5	0.549451	0	0	2	0.21254	77	77	173	8	250	77	0.9127	0.5	1	0.3333	0.5204	572821	572765	0.999902
Staph.perfect.3kb.short	MIP.bwa	941	931	921	98.9259	940	97.9787	0	0	4	5	0	1	10	1.07411	0	0	3	0.31881	69	150	104	32	173	150	0.955	0	1	0	0.6776	861390	545911	0.633756
Staph.perfect.3kb.short	OPERA.bowtie	941	925	925	100	940	98.4043	0	0	0	0	0	0	0	0	0	0	0	0	208	73	0	0	208	73	0.9656	1	1	1	0.6061	572496	572442	0.999906
Staph.perfect.3kb.short	OPERA.bwa	941	940	938	99.7872	940	99.7872	0	0	0	2	0	0	2	0.212766	0	0	0	0	53	132	0	0	53	132	1	0.8	1	1	0.9224	2866343	2790193	0.973433
Staph.perfect.3kb.short	SCARPA.bowtie-v0	941	930	930	100	940	98.9362	0	0	0	0	0	0	0	0	0	0	0	0	41	13	0	0	41	13	0.9788	1	1	1	0.9469	572559	572504	0.999904
Staph.perfect.3kb.short	SCARPA.bowtie-v3	941	927	927	100	940	98.617	0	0	0	0	0	0	0	0	0	0	0	0	305	19	0	0	305	19	0.9709	1	1	1	0.4082	572542	572487	0.999904
Staph.perfect.3kb.short	SCARPA.bowtie2	941	910	910	100	940	96.8085	0	0	0	0	0	0	0	0	0	0	0	0	112	37	0	0	112	37	0.9259	1	1	1	0.802	456863	456811	0.999886
Staph.perfect.3kb.short	SCARPA.bwa	941	908	908	100	940	96.5957	0	0	0	0	0	0	0	0	0	0	0	0	195	139	0	0	195	139	0.9206	1	1	1	0.6327	456856	456809	0.999897
Staph.perfect.3kb.short	SGA.bowtie2	941	915	915	100	940	97.3404	0	0	0	0	0	0	0	0	0	0	0	0	11	2	155	2	166	2	0.9392	1	1	1	0.6918	393237	393191	0.999883
Staph.perfect.3kb.short	SGA.bwa	941	931	931	100	940	99.0426	0	0	0	0	0	0	0	0	0	0	0	0	12	2	90	32	102	32	0.9815	1	1	1	0.8224	573180	573121	0.999897
Staph.perfect.3kb.short	SOAP2	941	927	927	100	940	98.617	0	0	0	0	0	0	0	0	0	0	0	0	15	5	0	0	15	5	0.9709	1	1	1	1	570690	570622	0.999881
Staph.perfect.3kb.short	SOPRA.bowtie-v0	941	924	924	100	940	98.2979	0	0	0	0	0	0	0	0	0	0	0	0	199	160	0	0	199	160	0.963	1	1	1	0.6245	573490	573430	0.999895
Staph.perfect.3kb.short	SOPRA.bowtie-v3	941	914	914	100	940	97.234	0	0	0	0	0	0	0	0	0	0	0	0	382	162	0	0	382	162	0.9365	1	1	1	0.251	317205	317155	0.999842
Staph.perfect.3kb.short	SOPRA.bowtie2	941	864	860	99.537	940	91.4894	0	0	4	0	0	0	4	0.462963	0	0	0	0	403	145	0	0	403	145	0.7937	0.6	1	1	0.2082	170815	170765	0.999707
Staph.perfect.3kb.short	SOPRA.bwa	941	875	873	99.7714	940	92.8723	0	0	1	1	0	0	2	0.228571	0	0	0	0	505	159	0	0	505	159	0.828	0.8	1	1	0	192155	192105	0.99974
Staph.perfect.3kb.short	SSPACE.bowtie-v0	941	932	932	100	940	99.1489	0	0	0	0	0	0	0	0	0	0	0	0	16	2	0	0	16	2	0.9841	1	1	1	0.998	572810	572754	0.999902
Staph.perfect.3kb.short	SSPACE.bowtie-v3	941	928	928	100	940	98.7234	0	0	0	0	0	0	0	0	0	0	0	0	181	58	0	0	181	58	0.9735	1	1	1	0.6612	572809	572753	0.999902
Staph.perfect.3kb.long	ABySS	941	935	935	100	940	99.4681	0	0	0	0	0	0	0	0	0	0	0	0	95	55	0	0	95	55	0.9989	1	1	1	0.9922	1616450	1616400	0.999969
Staph.perfect.3kb.long	Bambus2.bowtie2	941	901	901	100	940	95.8511	0	0	0	0	0	0	0	0	0	0	0	0	109	342	295	1454	404	1454	0.9622	1	1	1	0.9616	553500	553451	0.999911
Staph.perfect.3kb.long	Bambus2.bwa	941	904	904	100	940	96.1702	0	0	0	0	0	0	0	0	0	0	0	0	110	188	107	1155	217	1155	0.9655	1	1	1	0.9801	343916	343885	0.99991
Staph.perfect.3kb.long	MIP.bowtie-v0	941	925	925	100	940	98.4043	0	0	0	0	0	0	0	0	0	0	0	0	52	340	136	8	188	340	0.9881	1	1	1	0.983	1612891	1612850	0.999975
Staph.perfect.3kb.long	MIP.bowtie-v3	941	920	920	100	940	97.8723	0	0	0	0	0	0	0	0	0	0	0	0	245	330	136	8	381	330	0.9827	1	1	1	0.9638	562620	562551	0.999877
Staph.perfect.3kb.long	MIP.bowtie2	941	933	928	99.4641	940	98.7234	0	0	0	5	0	0	5	0.535906	0	0	0	0	96	170	309	1454	405	1454	0.9914	0.8864	1	1	0.9615	568745	568712	0.999942
Staph.perfect.3kb.long	MIP.bwa	941	927	923	99.5685	940	98.1915	0	0	0	3	0	1	4	0.431499	0	0	0	0	82	150	121	1155	203	1155	0.986	0.9091	1	1	0.9815	568739	568705	0.99994
Staph.perfect.3kb.long	OPERA.bowtie	941	10	9	90	940	0.957447	0	0	1	0	0	0	1	10	0	0	4	0.42508	234	73	0	0	234	73	0	0.9773	1	0.7895	0.9784	3000	3000	1
Staph.perfect.3kb.long	OPERA.bwa	941	55	11	20	940	1.17021	0	0	12	26	0	6	44	80	0	0	19	2.01913	1257	238	0	0	1257	238	0.0022	0	1	0	0.8771	3000	3000	1
Staph.perfect.3kb.long	SCARPA.bowtie-v0	941	893	893	100	940	95	0	0	0	0	0	0	0	0	0	0	0	0	126	73	0	0	126	73	0.9536	1	1	1	0.9891	179519	179474	0.999749
Staph.perfect.3kb.long	SCARPA.bowtie-v3	941	905	905	100	940	96.2766	0	0	0	0	0	0	0	0	0	0	0	0	375	46	0	0	375	46	0.9666	1	1	1	0.9644	179512	179467	0.999749
Staph.perfect.3kb.long	SCARPA.bowtie2	941	722	717	99.3075	940	76.2766	0	0	0	5	0	0	5	0.692521	0	0	0	0	1885	165	0	0	1885	165	0.7638	0.8864	1	1	0.8148	39510	39461	0.99876
Staph.perfect.3kb.long	SCARPA.bwa	941	735	732	99.5918	940	77.8723	0	0	0	3	0	0	3	0.408163	0	0	0	0	10110	164	0	0	10110	164	0.7799	0.9318	1	1	0	45601	45535	0.998553
Staph.perfect.3kb.long	SGA.bowtie2	941	917	917	100	940	97.5532	0	0	0	0	0	0	0	0	0	0	0	0	67	16	295	1454	362	1454	0.9795	1	1	1	0.9657	323650	323625	0.999923
Staph.perfect.3kb.long	SGA.bwa	941	904	904	100	940	96.1702	0	0	0	0	0	0	0	0	0	0	0	0	85	19	107	1155	192	1155	0.9655	1	1	1	0.9826	202650	202625	0.999877
Staph.perfect.3kb.long	SOAP2	941	935	935	100	940	99.4681	0	0	0	0	0	0	0	0	0	0	0	0	16	5	0	0	16	5	0.9989	1	1	1	1	1579505	1579495	0.999994
Staph.perfect.3kb.long	SOPRA.bowtie-v0	941	923	923	100	940	98.1915	0	0	0	0	0	0	0	0	0	0	0	0	96	142	0	0	96	142	0.986	1	1	1	0.9921	1435165	1435120	0.999969
Staph.perfect.3kb.long	SOPRA.bowtie-v3	941	914	914	100	940	97.234	0	0	0	0	0	0	0	0	0	0	0	0	520	231	0	0	520	231	0.9763	1	1	1	0.9501	316640	316565	0.999763
Staph.perfect.3kb.long	SOPRA.bowtie2	941	809	805	99.5056	940	85.6383	0	0	1	3	0	0	4	0.494438	0	0	2	0.21254	2078	211	0	0	2078	211	0.8587	0.9091	1	0.8947	0.7957	100490	100455	0.999652
Staph.perfect.3kb.long	SOPRA.bwa	941	784	781	99.6173	940	83.0851	0	0	1	2	0	0	3	0.382653	0	0	2	0.21254	1959	189	0	0	1959	189	0.8328	0.9318	1	0.8947	0.8075	82105	82060	0.999452
Staph.perfect.3kb.long	SSPACE.bowtie-v0	941	936	936	100	940	99.5745	0	0	0	0	0	0	0	0	0	0	0	0	31	2	0	0	31	2	1	1	1	1	0.9985	1612924	1612883	0.999975
Staph.perfect.3kb.long	SSPACE.bowtie-v3	941	933	933	100	940	99.2553	0	0	0	0	0	0	0	0	0	0	0	0	215	115	0	0	215	115	0.9968	1	1	1	0.9803	571732	571663	0.999879
Staph.perfect.10kb.short	ABySS	28	27	27	100	27	100	0	0	0	0	0	0	0	0	0	0	0	0	34	37	0	0	34	37	1	1	1	1	0.9347	300579	300287	0.999029
Staph.perfect.10kb.short	Bambus2.bowtie2	28	27	27	100	27	100	0	0	0	0	0	0	0	0	0	0	0	0	69	243	155	11	224	243	1	1	1	1	0.4918	300563	300277	0.999048
Staph.perfect.10kb.short	Bambus2.bwa	28	13	13	100	27	48.1481	0	0	0	0	0	0	0	0	0	0	0	0	69	104	82	2	151	104	0	1	1	1	0.662	300553	300271	0.999062
Staph.perfect.10kb.short	MIP.bowtie-v0	28	27	27	100	27	100	0	0	0	0	0	0	0	0	0	0	0	0	37	170	80	8	117	170	1	1	1	1	0.7413	2005410	2005126	0.999858
Staph.perfect.10kb.short	MIP.bowtie-v3	28	27	27	100	27	100	0	0	0	0	0	0	0	0	0	0	0	0	232	26	80	8	312	26	1	1	1	1	0.2867	2005410	2005126	0.999858
Staph.perfect.10kb.short	MIP.bowtie2	28	27	27	100	27	100	0	0	0	0	0	0	0	0	0	0	0	0	267	132	168	11	435	132	1	1	1	1	0	100000	100000	1
Staph.perfect.10kb.short	MIP.bwa	28	27	27	100	27	100	0	0	0	0	0	0	0	0	0	0	0	0	238	150	94	4	332	150	1	1	1	1	0.2401	100000	100000	1
Staph.perfect.10kb.short	OPERA.bowtie	28	27	27	100	27	100	0	0	0	0	0	0	0	0	0	0	0	0	212	73	0	0	212	73	1	1	1	1	0.5198	902247	901972	0.999695
Staph.perfect.10kb.short	OPERA.bwa	28	27	27	100	27	100	0	0	0	0	0	0	0	0	0	0	0	0	53	147	0	0	53	147	1	1	1	1	0.8904	902614	902292	0.999643
Staph.perfect.10kb.short	SCARPA.bowtie-v0	28	27	27	100	27	100	0	0	0	0	0	0	0	0	0	0	0	0	43	14	0	0	43	14	1	1	1	1	0.9138	2005391	2005108	0.999859
Staph.perfect.10kb.short	SCARPA.bowtie-v3	28	27	27	100	27	100	0	0	0	0	0	0	0	0	0	0	0	0	281	19	0	0	281	19	1	1	1	1	0.359	2005391	2005108	0.999859
Staph.perfect.10kb.short	SCARPA.bowtie2	28	23	23	100	27	85.1852	0	0	0	0	0	0	0	0	0	0	0	0	71	44	0	0	71	44	0.7143	1	1	1	0.8485	2005490	2005201	0.999856
Staph.perfect.10kb.short	SCARPA.bwa	28	23	23	100	27	85.1852	0	0	0	0	0	0	0	0	0	0	0	0	76	151	0	0	76	151	0.7143	1	1	1	0.8368	801974	801707	0.999667
Staph.perfect.10kb.short	SGA.bowtie2	28	27	27	100	27	100	0	0	0	0	0	0	0	0	0	0	0	0	12	2	155	11	167	11	1	1	1	1	0.6247	2005504	2005220	0.999858
Staph.perfect.10kb.short	SGA.bwa	28	27	27	100	27	100	0	0	0	0	0	0	0	0	0	0	0	0	12	2	82	2	94	2	1	1	1	1	0.7949	902304	902013	0.999677
Staph.perfect.10kb.short	SOAP2	28	26	26	100	27	96.2963	0	0	0	0	0	0	0	0	0	0	0	0	14	5	0	0	14	5	0.9286	1	1	1	0.9814	2707483	2707172	0.999885
Staph.perfect.10kb.short	SOPRA.bowtie-v0	28	27	27	100	27	100	0	0	0	0	0	0	0	0	0	0	0	0	72	145	0	0	72	145	1	1	1	1	0.8462	2005495	2005205	0.999855
Staph.perfect.10kb.short	SOPRA.bowtie-v3	28	27	27	100	27	100	0	0	0	0	0	0	0	0	0	0	0	0	258	26	0	0	258	26	1	1	1	1	0.4126	2005495	2005205	0.999855
Staph.perfect.10kb.short	SOPRA.bowtie2	28	20	20	100	27	74.0741	0	0	0	0	0	0	0	0	0	0	0	0	131	131	0	0	131	131	0.5	1	1	1	0.7086	2807780	2807505	0.999902
Staph.perfect.10kb.short	SOPRA.bwa	28	20	20	100	27	74.0741	0	0	0	0	0	0	0	0	0	0	0	0	115	191	0	0	115	191	0.5	1	1	1	0.7459	2005495	2005205	0.999855
Staph.perfect.10kb.short	SSPACE.bowtie-v0	28	27	27	100	27	100	0	0	0	0	0	0	0	0	0	0	0	0	6	2	0	0	6	2	1	1	1	1	1	902257	901973	0.999685
Staph.perfect.10kb.short	SSPACE.bowtie-v3	28	27	27	100	27	100	0	0	0	0	0	0	0	0	0	0	0	0	131	34	0	0	131	34	1	1	1	1	0.7086	902257	901973	0.999685
Staph.perfect.10kb.long	ABySS	28	18	18	100	27	66.6667	0	0	0	0	0	0	0	0	0	0	0	0	29	2	0	0	29	2	0.5263	1	1	1	0.9652	2808087	2807799	0.999897
Staph.perfect.10kb.long	Bambus2.bowtie2	28	18	18	100	27	66.6667	0	0	0	0	0	0	0	0	0	0	0	0	67	195	374	51	441	195	0.5263	1	1	1	0.3672	2807757	2807481	0.999902
Staph.perfect.10kb.long	Bambus2.bwa	28	13	13	100	27	48.1481	0	0	0	0	0	0	0	0	0	0	0	0	68	76	83	5	151	76	0.2632	1	1	1	0.7881	200289	200000	0.998557
Staph.perfect.10kb.long	MIP.bowtie-v0	28	26	26	100	27	96.2963	0	0	0	0	0	0	0	0	0	0	0	0	40	168	90	9	130	168	0.9474	1	1	1	0.8186	2807770	2807492	0.999901
Staph.perfect.10kb.long	MIP.bowtie-v3	28	26	26	100	27	96.2963	0	0	0	0	0	0	0	0	0	0	0	0	230	26	90	9	320	26	0.9474	1	1	1	0.5428	2807754	2807469	0.999898
Staph.perfect.10kb.long	MIP.bowtie2	28	8	8	100	27	29.6296	0	0	0	0	0	0	0	0	0	0	0	0	302	150	392	51	694	150	0	1	1	1	0	2807757	2807479	0.999901
Staph.perfect.10kb.long	MIP.bwa	28	9	9	100	27	33.3333	0	0	0	0	0	0	0	0	0	0	0	0	263	191	97	5	360	191	0.0526	1	1	1	0.4848	2807753	2807475	0.999901
Staph.perfect.10kb.long	OPERA.bowtie	28	25	25	100	27	92.5926	0	0	0	0	0	0	0	0	0	0	0	0	214	73	0	0	214	73	0.8947	1	1	1	0.6967	2807722	2807438	0.999899
Staph.perfect.10kb.long	OPERA.bwa	28	25	25	100	27	92.5926	0	0	0	0	0	0	0	0	0	0	0	0	49	147	0	0	49	147	0.8947	1	1	1	0.9361	2809376	2809038	0.99988
Staph.perfect.10kb.long	SCARPA.bowtie-v0	28	26	26	100	27	96.2963	0	0	0	0	0	0	0	0	0	0	0	0	39	2	0	0	39	2	0.9474	1	1	1	0.9507	2807743	2807466	0.999901
Staph.perfect.10kb.long	SCARPA.bowtie-v3	28	26	26	100	27	96.2963	0	0	0	0	0	0	0	0	0	0	0	0	279	18	0	0	279	18	0.9474	1	1	1	0.6023	2807727	2807443	0.999899
Staph.perfect.10kb.long	SCARPA.bowtie2	28	26	26	100	27	96.2963	0	0	0	0	0	0	0	0	0	0	0	0	92	36	0	0	92	36	0.9474	1	1	1	0.8737	2006017	2005712	0.999848
Staph.perfect.10kb.long	SCARPA.bwa	28	25	25	100	27	92.5926	0	0	0	0	0	0	0	0	0	0	0	0	73	151	0	0	73	151	0.8947	1	1	1	0.9013	2006012	2005707	0.999848
Staph.perfect.10kb.long	SGA.bowtie2	28	26	26	100	27	96.2963	0	0	0	0	0	0	0	0	0	0	0	0	7	2	374	51	381	51	0.9474	1	1	1	0.4543	2808106	2807812	0.999895
Staph.perfect.10kb.long	SGA.bwa	28	25	25	100	27	92.5926	0	0	0	0	0	0	0	0	0	0	0	0	8	5	83	5	91	5	0.8947	1	1	1	0.8752	2808063	2807769	0.999895
Staph.perfect.10kb.long	SOAP2	28	26	26	100	27	96.2963	0	0	0	0	0	0	0	0	0	0	0	0	15	5	0	0	15	5	0.9474	1	1	1	0.9855	2705439	2705210	0.999915
Staph.perfect.10kb.long	SOPRA.bowtie-v0	28	26	26	100	27	96.2963	0	0	0	0	0	0	0	0	0	0	0	0	72	145	0	0	72	145	0.9474	1	1	1	0.9028	2807855	2807575	0.9999
Staph.perfect.10kb.long	SOPRA.bowtie-v3	28	26	26	100	27	96.2963	0	0	0	0	0	0	0	0	0	0	0	0	257	130	0	0	257	130	0.9474	1	1	1	0.6343	2807855	2807565	0.999897
Staph.perfect.10kb.long	SOPRA.bowtie2	28	27	27	100	27	100	0	0	0	0	0	0	0	0	0	0	0	0	109	78	0	0	109	78	1	1	1	1	0.8491	1002595	1002295	0.999701
Staph.perfect.10kb.long	SOPRA.bwa	28	24	24	100	27	88.8889	0	0	0	0	0	0	0	0	0	0	0	0	93	56	0	0	93	56	0.8421	1	1	1	0.8723	1002595	1002295	0.999701
Staph.perfect.10kb.long	SSPACE.bowtie-v0	28	25	25	100	27	92.5926	0	0	0	0	0	0	0	0	0	0	0	0	5	2	0	0	5	2	0.8947	1	1	1	1	2807754	2807476	0.999901
Staph.perfect.10kb.long	SSPACE.bowtie-v3	28	25	25	100	27	92.5926	0	0	0	0	0	0	0	0	0	0	0	0	106	32	0	0	106	32	0.8947	1	1	1	0.8534	2807755	2807477	0.999901
Staph.velvet	ABySS	170	101	99	98.0198	167	59.2814	0	0	1	0	0	1	2	1.9802	0	0	13	7.64706	157	42	0	0	157	42	0.7557	0.875	1	0.5185	0.9457	619764	619764	1
Staph.velvet	Bambus2.bowtie2	170	97	95	97.9381	167	56.8862	0	0	0	2	0	0	2	2.06186	0	0	25	14.7059	380	1275	868	1551	1248	1551	0.7252	0.875	1	0.0741	0.5137	242814	242650	0.999325
Staph.velvet	Bambus2.bwa	170	96	96	100	167	57.485	0	0	0	0	0	0	0	0	0	0	27	15.8824	389	1251	322	1591	711	1591	0.7328	1	1	0	0.7263	242822	242658	0.999325
Staph.velvet	MIP.bowtie-v0	170	2	2	100	167	1.1976	0	0	0	0	0	0	0	0	0	0	1	0.588235	120	42	368	1433	488	1433	0.0153	1	1	0.963	0.8147	46221	46221	1
Staph.velvet	MIP.bowtie-v3	170	0	0	#DIV/0!	167	0	0	0	0	0	0	0	0	#DIV/0!	0	0	0	0	832	327	368	1433	1200	1433	0	1	1	1	0.5327	46221	46221	1
Staph.velvet	MIP.bowtie2	170	0	0	#DIV/0!	167	0	0	0	0	0	0	0	0	#DIV/0!	0	0	0	0	173	321	884	1551	1057	1551	0	1	1	1	0.5893	46221	46221	1
Staph.velvet	MIP.bwa	170	0	0	#DIV/0!	167	0	0	0	0	0	0	0	0	#DIV/0!	0	0	0	0	167	186	339	1591	506	1591	0	1	1	1	0.8075	46221	46221	1
Staph.velvet	OPERA.bowtie	170	123	112	91.0569	167	67.0659	0	0	4	2	2	3	11	8.94309	0	0	22	12.9412	1018	65	0	0	1018	65	0.855	0.3125	1	0.1852	0.6048	1084108	686577	0.633311
Staph.velvet	OPERA.bwa	170	123	108	87.8049	167	64.6707	0	0	4	7	1	3	15	12.1951	0	0	21	12.3529	324	113	0	0	324	113	0.8244	0.0625	1	0.2222	0.8796	2465956	924127	0.374754
Staph.velvet	SCARPA.bowtie-v0	170	92	84	91.3043	167	50.2994	1	0	1	4	0	2	8	8.69565	0	0	9	5.29412	137	235	0	0	137	235	0.6412	0.5	1	0.6667	0.9537	143701	113557	0.790231
Staph.velvet	SCARPA.bowtie-v3	170	92	82	89.1304	167	49.1018	1	0	1	4	0	3	10	10.8696	1	0.588235	9	5.29412	859	233	0	0	859	233	0.626	0.375	0	0.6667	0.6677	284167	196383	0.691083
Staph.velvet	SCARPA.bowtie2	170	93	77	82.7957	167	46.1078	1	0	4	7	0	4	16	17.2043	0	0	10	5.88235	181	234	0	0	181	234	0.5878	0	1	0.6296	0.9362	112264	112083	0.998388
Staph.velvet	SCARPA.bwa	170	84	78	92.8571	167	46.7066	0	0	0	3	0	3	6	7.14286	0	0	7	4.11765	185	235	0	0	185	235	0.5954	0.625	1	0.7407	0.9347	112264	112083	0.998388
Staph.velvet	SGA.bowtie2	170	84	83	98.8095	167	49.7006	0	0	0	0	0	1	1	1.19048	0	0	10	5.88235	77	15	868	1551	945	1551	0.6336	0.9375	1	0.6296	0.6337	309286	309153	0.99957
Staph.velvet	SGA.bwa	170	73	72	98.6301	167	43.1138	0	0	0	0	0	1	1	1.36986	0	0	5	2.94118	89	15	322	1591	411	1591	0.5496	0.9375	1	0.8148	0.8451	173624	173599	0.999856
Staph.velvet	SOAP2	170	143	131	91.6084	167	78.4431	0	2	2	3	2	3	12	8.39161	0	0	13	7.64706	27	5	0	0	27	5	1	0.25	1	0.5185	0.9972	643384	621109	0.965378
Staph.velvet	SOPRA.bowtie-v0	170	91	89	97.8022	167	53.2934	0	0	1	0	0	1	2	2.1978	0	0	14	8.23529	921	98	0	0	921	98	0.6794	0.875	1	0.4815	0.6432	492893	230629	0.467909
Staph.velvet	SOPRA.bowtie-v3	170	72	69	95.8333	167	41.3174	0	0	2	0	0	1	3	4.16667	0	0	13	7.64706	2545	157	0	0	2545	157	0.5267	0.8125	1	0.5185	0	141058	140823	0.998334
Staph.velvet	SOPRA.bowtie2	170	42	40	95.2381	167	23.9521	0	0	2	0	0	0	2	4.7619	0	0	7	4.11765	1853	88	0	0	1853	88	0.3053	0.875	1	0.7407	0.2741	112278	112083	0.998263
Staph.velvet	SOPRA.bwa	170	45	42	93.3333	167	25.1497	0	0	2	0	0	1	3	6.66667	0	0	10	5.88235	1862	84	0	0	1862	84	0.3206	0.8125	1	0.6296	0.2705	108113	100779	0.932164
Staph.velvet	SSPACE.bowtie-v0	170	119	110	92.437	167	65.8683	1	2	1	3	0	2	9	7.56303	0	0	13	7.64706	20	2	0	0	20	2	0.8397	0.4375	1	0.5185	1	684710	303550	0.443326
Staph.velvet	SSPACE.bowtie-v3	170	118	105	88.9831	167	62.8743	1	2	2	6	0	2	13	11.0169	0	0	13	7.64706	736	42	0	0	736	42	0.8015	0.1875	1	0.5185	0.7164	332784	261710	0.786426
Rhodobacter	ABySS	577	391	384	98.2097	570	67.3684	0	1	1	0	3	2	7	1.79028	0	0	54	9.35875	236	62	0	0	236	62	0.7255	0.8108	1	0	0.9109	280984	276804	0.985124
Rhodobacter	Bambus2.bowtie2	577	337	329	97.6261	570	57.7193	0	4	1	0	1	2	8	2.37389	0	0	44	7.62565	483	753	1610	1499	2093	1499	0.5458	0.7838	1	0.2632	0.141	146002	145952	0.999658
Rhodobacter	Bambus2.bwa	577	340	337	99.1176	570	59.1228	0	1	0	0	0	2	3	0.882353	0	0	36	6.23917	212	615	422	1445	634	1445	0.5719	0.9189	1	0.4737	0.7459	104405	109268	1.04658
Rhodobacter	MIP.bowtie-v0	577	249	238	95.5823	570	41.7544	0	7	1	0	0	1	11	4.41767	2	0.34662	24	4.15945	112	64	339	1352	451	1352	0.2484	0.7027	0.7143	0.7895	0.8217	37651	36825	0.978062
Rhodobacter	MIP.bowtie-v3	577	318	299	94.0252	570	52.4561	0	10	1	0	0	1	19	5.97484	7	1.21317	31	5.37262	770	162	339	1352	1109	1352	0.4477	0.4865	0	0.6053	0.5489	46621	42898	0.920143
Rhodobacter	MIP.bowtie2	577	456	419	91.886	570	73.5088	0	20	2	5	0	6	37	8.11404	4	0.693241	16	2.77296	784	48	1649	1499	2433	1499	0.8399	0	0.4286	1	0	488095	487941	0.999684
Rhodobacter	MIP.bwa	577	351	336	95.7265	570	58.9474	0	11	0	0	0	2	15	4.2735	2	0.34662	31	5.37262	542	161	445	1445	987	1445	0.5686	0.5946	0.7143	0.6053	0.5995	67417	66969	0.993355
Rhodobacter	OPERA.bowtie	577	317	316	99.6845	570	55.4386	0	0	0	0	0	1	1	0.315457	0	0	23	3.98614	565	74	0	0	565	74	0.5033	0.973	1	0.8158	0.7745	108182	108172	0.999908
Rhodobacter	OPERA.bwa	577	312	310	99.359	570	54.386	0	1	0	0	0	1	2	0.641026	0	0	20	3.4662	240	166	0	0	240	166	0.4837	0.9459	1	0.8947	0.9092	108182	96270	0.889889
Rhodobacter	SCARPA.bowtie-v0	577	219	214	97.7169	570	37.5439	0	4	0	0	0	1	5	2.28311	0	0	24	4.15945	79	80	0	0	79	80	0.1699	0.8649	1	0.7895	0.976	38079	37830	0.993461
Rhodobacter	SCARPA.bowtie-v3	577	217	212	97.6959	570	37.193	0	4	0	0	0	1	5	2.30415	0	0	23	3.98614	619	80	0	0	619	80	0.1634	0.8649	1	0.8158	0.7521	38079	37830	0.993461
Rhodobacter	SCARPA.bowtie2	577	214	209	97.6636	570	36.6667	0	4	0	0	0	1	5	2.33645	0	0	23	3.98614	264	80	0	0	264	80	0.1536	0.8649	1	0.8158	0.8993	37667	37581	0.997717
Rhodobacter	SCARPA.bwa	577	212	208	98.1132	570	36.4912	0	3	0	0	0	1	4	1.88679	0	0	23	3.98614	272	161	0	0	272	161	0.1503	0.8919	1	0.8158	0.8959	37667	37581	0.997717
Rhodobacter	SGA.bowtie2	577	233	232	99.5708	570	40.7018	0	1	0	0	0	0	1	0.429185	0	0	26	4.50607	137	16	1610	1499	1747	1499	0.2288	0.973	1	0.7368	0.2844	42825	42722	0.997595
Rhodobacter	SGA.bwa	577	199	199	100	570	34.9123	0	0	0	0	0	0	0	0	0	0	22	3.81282	116	16	422	1445	538	1445	0.1209	1	1	0.8421	0.7857	33911	33886	0.999263
Rhodobacter	SOAP2	577	476	468	98.3193	570	82.1053	0	3	1	0	0	4	8	1.68067	0	0	26	4.50607	45	3885	0	0	45	3885	1	0.7838	1	0.7368	0.99	2522483	2522482	1
Rhodobacter	SOPRA.bowtie-v0	577	197	195	98.9848	570	34.2105	0	0	0	0	0	2	2	1.01523	0	0	28	4.85269	97	32	0	0	97	32	0.1078	0.9459	1	0.6842	0.9685	32336	32091	0.992423
Rhodobacter	SOPRA.bowtie-v3	577	406	403	99.2611	570	70.7018	0	1	0	0	0	2	3	0.738916	0	0	37	6.41248	657	118	0	0	657	118	0.7876	0.9189	1	0.4474	0.7363	157931	160942	1.01907
Rhodobacter	SOPRA.bowtie2	577	257	242	94.1634	570	42.4561	0	9	1	0	0	5	15	5.83658	0	0	24	4.15945	2038	633	0	0	2038	633	0.2614	0.5946	1	0.7895	0.1638	32232	30492	0.946016
Rhodobacter	SOPRA.bwa	577	393	385	97.9644	570	67.5439	0	6	0	0	0	2	8	2.03562	0	0	33	5.71924	382	155	0	0	382	155	0.7288	0.7838	1	0.5526	0.8503	132974	132969	0.999962
Rhodobacter	SSPACE.bowtie-v0	577	167	162	97.006	570	28.4211	0	3	0	0	0	2	5	2.99401	0	0	21	3.63951	21	2	0	0	21	2	0	0.8649	1	0.8684	1	28242	27979	0.990688
Rhodobacter	SSPACE.bowtie-v3	577	364	357	98.0769	570	62.6316	0	3	0	0	0	4	7	1.92308	0	0	49	8.4922	540	40	0	0	540	40	0.6373	0.8108	1	0.1316	0.7848	109776	108410	0.987556
3D7.short	ABySS	9318	5554	5485	98.7577	9302	58.9658	0	59	6	2	0	2	69	1.24235	0	0	25	0.268298	3041	212	0	0	3041	212	0.9	0.9791	1	0.9534	0.9549	5862	5689	0.970488
3D7.short	Bambus2.bowtie2	9318	2894	2857	98.7215	9302	30.7138	0	31	5	0	0	1	37	1.27851	0	0	217	2.32883	11027	18004	16350	2824	27377	18004	0	1	1	0.4274	0.413	3193	3093	0.968681
3D7.short	Bambus2.bwa	9318	3347	2968	88.6764	9302	31.9071	0	25	327	0	0	27	379	11.3236	0	0	232	2.4898	8138	17975	22485	2798	30623	17975	0.038	0.7762	1	0.3863	0.3407	3596	3446	0.958287
3D7.short	MIP.bowtie-v0	9318	5987	5737	95.8243	9302	61.6749	3	180	13	11	0	6	250	4.17571	37	0.397081	14	0.150247	2532	7718	12343	2785	14875	7718	0.9863	0.8606	0.7279	0.9836	0.6914	6207	5802	0.934751
3D7.short	MIP.bowtie-v3	9318	5884	5574	94.7315	9302	59.9226	4	216	21	8	0	8	310	5.26852	53	0.568792	20	0.214638	27165	8098	12343	2785	39508	8098	0.9305	0.8213	0.6103	0.9671	0.1429	5952	5553	0.932964
3D7.short	MIP.bowtie2	9318	5903	5544	93.9183	9302	59.6001	15	274	17	16	0	9	359	6.08165	28	0.300494	15	0.160979	11443	8725	16780	2824	28223	8725	0.9202	0.7893	0.7941	0.9808	0.3941	6158	5485	0.890711
3D7.short	MIP.bwa	9318	6670	5522	82.7886	9302	59.3636	4	197	756	11	0	86	1148	17.2114	94	1.0088	96	1.03026	22933	8590	22991	2798	45924	8590	0.9127	0.2729	0.3088	0.7589	0	8300	7065	0.851205
3D7.short	OPERA.bowtie	9318	3822	3706	96.9649	9302	39.8409	0	103	9	1	0	3	116	3.03506	0	0	371	3.98154	28234	986	0	0	28234	986	0.2908	0.9483	1	0.0055	0.3939	5035	4824	0.958093
3D7.short	OPERA.bwa	9318	3866	3725	96.3528	9302	40.0452	0	129	7	4	0	1	141	3.64718	0	0	373	4.003	28890	1502	0	0	28890	1502	0.2973	0.9319	1	0	0.3793	5166	4895	0.947542
3D7.short	SCARPA.bowtie-v0	9318	4977	4748	95.3988	9302	51.0428	0	86	22	0	1	5	229	4.60117	115	1.23417	43	0.461472	4695	2096	0	0	4695	2096	0.6476	0.8743	0.1544	0.9041	0.918	4852	4565	0.940849
3D7.short	SCARPA.bowtie-v3	9318	5051	4830	95.6246	9302	51.9243	0	79	13	0	1	3	221	4.37537	125	1.34149	38	0.407813	29401	1995	0	0	29401	1995	0.6757	0.8796	0.0809	0.9178	0.3679	4912	4628	0.942182
3D7.short	SCARPA.bowtie2	9318	5051	4830	95.6246	9302	51.9243	0	79	13	0	1	3	221	4.37537	125	1.34149	38	0.407813	28736	1996	0	0	28736	1996	0.6757	0.8796	0.0809	0.9178	0.3827	4912	4628	0.942182
3D7.short	SCARPA.bwa	9318	4278	3966	92.7069	9302	42.636	0	81	89	0	1	5	312	7.29313	136	1.45954	77	0.826358	24139	2244	0	0	24139	2244	0.3798	0.82	0	0.811	0.4851	4170	3814	0.914628
3D7.short	SGA.bowtie2	9318	4986	4940	99.0774	9302	53.1069	0	39	4	3	0	0	46	0.922583	0	0	100	1.07319	829	559	16350	2824	17179	2824	0.7134	0.9941	1	0.7479	0.6401	5324	5104	0.958678
3D7.short	SGA.bwa	9318	6395	4830	75.5278	9302	51.9243	0	15	1466	3	0	81	1565	24.4722	0	0	352	3.77763	968	576	22485	2798	23453	2798	0.6757	0	1	0.0575	0.5004	14161	13315	0.940258
3D7.short	SOAP2	9318	5624	5540	98.5064	9302	59.5571	0	67	10	4	1	2	84	1.4936	0	0	47	0.5044	1014	4695	0	0	1014	4695	0.9188	0.9692	1	0.8932	1	6234	5981	0.959416
3D7.short	SOPRA.bowtie-v0	9318	5746	5666	98.6077	9302	60.9116	0	69	5	3	0	3	80	1.39227	0	0	14	0.150247	9776	882	0	0	9776	882	0.962	0.9719	1	0.9836	0.8049	5758	5607	0.973776
3D7.short	SOPRA.bowtie-v3	9318	5515	5429	98.4406	9302	58.3638	0	76	7	2	0	1	86	1.55938	0	0	19	0.203906	40273	942	0	0	40273	942	0.8808	0.9679	1	0.9699	0.1258	5491	5260	0.957931
3D7.short	SOPRA.bowtie2	9318	5071	4897	96.5687	9302	52.6446	0	155	10	8	0	1	174	3.43128	0	0	34	0.364885	45440	1038	0	0	45440	1038	0.6986	0.9103	1	0.9288	0.0108	4954	4632	0.935002
3D7.short	SOPRA.bwa	9318	5363	5262	98.1167	9302	56.5685	0	87	5	2	0	7	101	1.88327	0	0	20	0.214638	40147	1017	0	0	40147	1017	0.8236	0.9581	1	0.9671	0.1286	5302	5059	0.954168
3D7.short	SSPACE.bowtie-v0	9318	5860	5777	98.5836	9302	62.1049	0	67	6	8	0	2	83	1.41638	0	0	8	0.0858553	1146	1686	0	0	1146	1686	1	0.9699	1	1	0.9971	5974	5802	0.971209
3D7.short	SSPACE.bowtie-v3	9318	5873	5746	97.8376	9302	61.7717	0	108	10	5	0	4	127	2.16244	0	0	12	0.128783	30446	1915	0	0	30446	1915	0.9894	0.9411	1	0.989	0.3446	6011	5845	0.972384
3D7.long	ABySS	9318	2342	2293	97.9078	9302	24.6506	0	41	1	3	1	3	49	2.09223	0	0	416	4.46448	5090	212	0	0	5090	212	0	0.9333	1	1	0.8643	3734	3548	0.950187
3D7.long	Bambus2.bowtie2	9318	5161	5102	98.8568	9302	54.8484	1	5	26	0	25	2	59	1.14319	0	0	1935	20.7663	2053	4378	4590	1925	6643	4378	0.5144	0.9191	1	0	0.8214	29705	24913	0.83868
3D7.long	Bambus2.bwa	9318	5193	5141	98.9987	9302	55.2677	0	4	28	0	19	1	52	1.00135	0	0	1910	20.498	2000	4030	4379	1975	6379	4030	0.5215	0.9291	1	0.0165	0.8287	28967	24349	0.840577
3D7.long	MIP.bowtie-v0	9318	5692	5190	91.1806	9302	55.7945	0	118	6	8	30	5	502	8.8194	335	3.59519	903	9.69092	480	654	2968	1399	3448	1399	0.5305	0.2908	0.3219	0.6794	0.9096	9698	8342	0.860177
3D7.long	MIP.bowtie-v3	9318	5986	5383	89.9265	9302	57.8693	0	127	7	6	39	4	603	10.0735	420	4.50741	822	8.82164	5145	761	2968	1399	8113	1399	0.5658	0.1475	0.1498	0.7327	0.7808	10074	8760	0.869565
3D7.long	MIP.bowtie2	9318	8461	7754	91.644	9302	83.3584	1	145	12	7	43	5	707	8.35599	494	5.30157	731	7.84503	2580	1108	4685	1925	7265	1925	1	0	0	0.7926	0.8042	88297	78672	0.890993
3D7.long	MIP.bwa	9318	8213	7527	91.6474	9302	80.9181	1	153	14	5	50	11	686	8.35261	452	4.85083	841	9.02554	4489	945	4480	1975	8969	1975	0.9584	0.0298	0.085	0.7202	0.7572	67124	62891	0.936938
3D7.long	OPERA.bowtie	9318	6354	6257	98.4734	9302	67.2651	1	34	1	0	60	1	97	1.5266	0	0	1339	14.37	5338	196	0	0	5338	196	0.7259	0.8652	1	0.3924	0.8574	44667	40170	0.899322
3D7.long	OPERA.bwa	9318	6288	6185	98.362	9302	66.4911	1	42	1	4	54	1	103	1.63804	0	0	1315	14.1125	3639	245	0	0	3639	245	0.7127	0.8567	1	0.4082	0.9043	45332	41786	0.921777
3D7.long	SCARPA.bowtie-v0	9318	4811	4694	97.5681	9302	50.4623	0	6	11	0	57	1	117	2.43193	42	0.450741	687	7.37283	4765	600	0	0	4765	600	0.4397	0.8369	0.915	0.8216	0.8732	12857	8466	0.658474
3D7.long	SCARPA.bowtie-v3	9318	4999	4882	97.6595	9302	52.4833	0	13	11	0	56	1	117	2.34047	36	0.386349	714	7.66259	5212	555	0	0	5212	555	0.4741	0.8369	0.9271	0.8038	0.8609	14037	9708	0.691601
3D7.long	SCARPA.bowtie2	9318	4999	4882	97.6595	9302	52.4833	0	13	11	0	56	1	117	2.34047	36	0.386349	714	7.66259	5208	555	0	0	5208	555	0.4741	0.8369	0.9271	0.8038	0.861	14037	9708	0.691601
3D7.long	SCARPA.bwa	9318	4799	4688	97.687	9302	50.3978	0	5	11	0	57	1	111	2.31298	37	0.397081	685	7.35136	11439	623	0	0	11439	623	0.4386	0.8454	0.9251	0.8229	0.689	12792	8459	0.661273
3D7.long	SGA.bowtie2	9318	2904	2902	99.9311	9302	31.1976	0	0	2	0	0	0	2	0.0688705	0	0	652	6.99721	5064	32	4590	1925	9654	1925	0.1115	1	1	0.8446	0.7383	4438	4096	0.922938
3D7.long	SGA.bwa	9318	3400	3254	95.7059	9302	34.9817	0	7	110	0	0	29	146	4.29412	0	0	1085	11.6441	6806	32	4379	1975	11185	1975	0.176	0.7957	1	0.5596	0.696	6310	5104	0.808875
3D7.long	SOAP2	9318	8010	7659	95.618	9302	82.3371	1	20	2	2	326	0	351	4.38202	0	0	803	8.61773	190	4710	0	0	190	4710	0.9826	0.505	1	0.7452	0.9995	167570	83851	0.500394
3D7.long	SOPRA.bowtie-v0	9318	6669	6585	98.7404	9302	70.7912	1	28	3	3	48	1	84	1.25956	0	0	1022	10.968	3276	746	0	0	3276	746	0.7859	0.8837	1	0.6011	0.9143	38939	34419	0.883921
3D7.long	SOPRA.bowtie-v3	9318	7258	7131	98.2502	9302	76.6609	1	33	1	5	87	0	127	1.74979	0	0	884	9.48701	8800	815	0	0	8800	815	0.8859	0.8227	1	0.6919	0.7619	51735	44818	0.866299
3D7.long	SOPRA.bowtie2	9318	7428	7247	97.5633	9302	77.908	1	36	2	2	140	0	181	2.43673	0	0	656	7.04014	36401	1421	0	0	36401	1421	0.9072	0.7461	1	0.842	0	49671	44158	0.88901
3D7.long	SOPRA.bwa	9318	7056	6921	98.0867	9302	74.4034	1	50	2	1	80	1	135	1.91327	0	0	853	9.15432	11958	1032	0	0	11958	1032	0.8475	0.8113	1	0.7123	0.6747	43975	36877	0.83859
3D7.long	SSPACE.bowtie-v0	9318	4382	4365	99.612	9302	46.9254	1	15	1	0	0	0	17	0.387951	0	0	1245	13.3612	173	129	0	0	173	129	0.3794	0.9787	1	0.4542	1	15948	14189	0.889704
3D7.long	SSPACE.bowtie-v3	9318	4631	4610	99.5465	9302	49.5592	1	15	1	4	0	0	21	0.453466	0	0	1235	13.2539	4708	176	0	0	4708	176	0.4243	0.973	1	0.4608	0.8748	17796	15553	0.87396
3D7.combi	ABySS	9318	5792	5724	98.826	9302	61.5352	0	61	2	3	0	2	68	1.17403	0	0	101	1.08392	8365	213	0	0	8365	213	0.2704	0.9631	1	0.9444	0.8835	6828	6529	0.95621
3D7.combi	MIP.bowtie-v0	9318	8700	8349	95.9655	9302	89.7549	7	256	12	17	0	10	351	4.03448	49	0.525864	52	0.55806	3245	7711	15278	2785	18523	7711	1	0.5284	0.7932	0.9876	0.7237	64093	52279	0.815674
3D7.combi	MIP.bowtie-v3	9318	8720	8305	95.2408	9302	89.2819	8	299	13	12	0	10	415	4.75917	73	0.78343	69	0.740502	33076	8098	15278	2785	48354	8098	0.9878	0.4301	0.692	0.9726	0.2545	71752	53940	0.751756
3D7.combi	MIP.bowtie2	9318	8595	8082	94.0314	9302	86.8845	26	392	14	26	4	7	513	5.96859	44	0.472204	75	0.804894	15252	8733	21370	2824	36622	8733	0.9258	0.2796	0.8143	0.9673	0.439	56672	38704	0.682947
3D7.combi	MIP.bwa	9318	8697	8002	92.0087	9302	86.0245	9	256	188	14	2	104	695	7.99126	122	1.30929	167	1.79223	25746	8495	27370	2798	53116	8495	0.9036	0	0.4852	0.8861	0.1796	61960	37227	0.600823
3D7.combi	OPERA.bowtie	9318	6611	6434	97.3226	9302	69.1679	1	160	6	4	3	3	177	2.67736	0	0	1171	12.5671	37363	1043	0	0	37363	1043	0.4678	0.7957	1	0	0.4274	42450	38409	0.904806
3D7.combi	OPERA.bwa	9318	6624	6424	96.9807	9302	69.0604	1	182	6	8	1	2	200	3.01932	0	0	1166	12.5134	29459	1564	0	0	29459	1564	0.465	0.7604	1	0.0044	0.5517	46821	40815	0.871724
3D7.combi	SCARPA.bowtie-v0	9318	7774	7406	95.2663	9302	79.6173	0	98	20	0	6	8	368	4.73373	236	2.53273	256	2.74737	6023	2509	0	0	6023	2509	0.7379	0.5023	0.0042	0.8076	0.9203	38512	24515	0.636555
3D7.combi	SCARPA.bowtie-v3	9318	7867	7514	95.5129	9302	80.7783	0	95	13	0	6	4	353	4.4871	235	2.522	245	2.62932	35998	2408	0	0	35998	2408	0.7679	0.5253	0.0084	0.8173	0.4488	37453	25372	0.677436
3D7.combi	SCARPA.bowtie2	9318	7706	7336	95.1985	9302	78.8648	0	105	18	0	6	4	370	4.80145	237	2.54346	251	2.69371	20339	2555	0	0	20339	2555	0.7185	0.4992	0	0.812	0.6952	36945	23951	0.648288
3D7.combi	SCARPA.bwa	9318	7792	7416	95.1745	9302	79.7248	0	115	21	1	8	5	376	4.82546	226	2.42541	271	2.90835	26987	2556	0	0	26987	2556	0.7407	0.49	0.0464	0.7944	0.5906	39191	25128	0.641168
3D7.combi	SGA.bowtie2	9318	4954	4910	99.1118	9302	52.7843	0	38	3	3	0	0	44	0.888171	0	0	419	4.49667	5908	523	20940	2824	26848	2824	0.0442	1	1	0.6637	0.5928	6606	6134	0.92855
3D7.combi	SGA.bwa	9318	5012	4751	94.7925	9302	51.075	0	11	200	1	0	49	261	5.2075	0	0	605	6.49281	7767	538	26864	2798	34631	2798	0	0.6667	1	0.4996	0.4703	11332	10430	0.920402
3D7.combi	SOAP2	9318	6205	5977	96.3255	9302	64.255	30	72	69	17	37	3	228	3.67446	0	0	254	2.72591	959	4696	0	0	959	4696	0.3407	0.7174	1	0.8094	1	12076	10629	0.880176
3D7.combi	SOPRA.bowtie-v0	9318	8206	8137	99.1592	9302	87.4758	1	63	2	1	2	0	69	0.840848	0	0	57	0.611719	12486	946	0	0	12486	946	0.9411	0.9616	1	0.9832	0.8187	42354	40057	0.945767
3D7.combi	SOPRA.bowtie-v3	9318	7839	7773	99.1581	9302	83.5627	1	56	2	2	4	1	66	0.841944	0	0	128	1.37369	62116	1169	0	0	62116	1169	0.8399	0.9662	1	0.9206	0.038	32939	31072	0.943319
3D7.combi	SOPRA.bowtie2	9318	7078	7018	99.1523	9302	75.4461	1	52	2	2	2	1	60	0.847697	0	0	171	1.83516	56989	1313	0	0	56989	1313	0.6301	0.9754	1	0.8826	0.1187	16366	15511	0.947758
3D7.combi	SOPRA.bwa	9318	7629	7584	99.4101	9302	81.5309	1	37	1	4	1	1	45	0.589855	0	0	118	1.26637	64533	1165	0	0	64533	1165	0.7874	0.9985	1	0.9294	0	27483	26075	0.948768
3D7.combi	SSPACE.bowtie-v0	9318	5939	5857	98.6193	9302	62.965	0	67	4	9	0	2	82	1.3807	0	0	38	0.407813	1160	1745	0	0	1160	1745	0.3074	0.9416	1	1	0.9968	6206	5912	0.952626
3D7.combi	SSPACE.bowtie-v3	9318	6012	5889	97.9541	9302	63.309	0	107	6	6	0	4	123	2.04591	0	0	76	0.815626	29245	1976	0	0	29245	1976	0.3163	0.8786	1	0.9665	0.5551	6383	5982	0.937177
human.short	ABySS	19936	9430	9374	99.4062	19935	47.0228	0	0	13	38	0	5	56	0.593849	0	0	3255	16.3272	5674	765	0	0	5674	765	0.3073	0.9614	1	0.359	0.9892	195177	191188	0.979562
human.short	Bambus2.bowtie2	19936	10628	10567	99.426	19935	53.0073	0	0	21	16	17	7	61	0.573956	0	0	4271	21.4236	9785	7904	22538	2442	32323	7904	0.4312	0.9576	1	0	0.9334	98162	85659	0.872629
human.short	Bambus2.bwa	19936	9486	9481	99.9473	19935	47.5596	0	0	5	0	0	0	5	0.0527093	0	0	3633	18.2233	9092	7244	12836	2444	21928	7244	0.3184	1	1	0.2254	0.9552	66246	64213	0.969311
human.short	MIP.bowtie-v0	19936	6723	6414	95.4038	19935	32.1746	0	0	35	98	45	33	309	4.59616	98	0.491573	2042	10.2428	2461	1416	7055	1873	9516	1873	0	0.7699	0.6288	0.7876	0.9812	15406	15215	0.987602
human.short	MIP.bowtie-v3	19936	7612	7090	93.1424	19935	35.5656	2	0	76	156	68	86	522	6.85759	134	0.672151	1926	9.66091	13734	1884	7055	1873	20789	1884	0.0702	0.6086	0.4924	0.8286	0.9576	15708	15486	0.985867
human.short	MIP.bowtie2	19936	14853	13899	93.5771	19935	69.7216	6	0	199	303	59	182	954	6.42294	205	1.02829	2735	13.7189	8179	2543	23048	2442	31227	2543	0.7771	0.2816	0.2235	0.5428	0.9357	244064	235731	0.965857
human.short	MIP.bwa	19936	15541	14215	91.4677	19935	71.3067	0	0	256	506	86	214	1326	8.53227	264	1.32424	2913	14.6118	14150	2202	13288	2444	27438	2444	0.8099	0	0	0.4799	0.9436	227818	217379	0.954178
human.short	OPERA.bowtie	19936	12403	12291	99.097	19935	61.6554	0	0	82	12	12	6	112	0.903007	0	0	2991	15.003	12520	313	0	0	12520	313	0.6102	0.919	1	0.4523	0.9749	214972	207047	0.963135
human.short	OPERA.bwa	19936	12388	12234	98.7569	19935	61.3695	0	0	66	25	49	14	154	1.24314	0	0	3072	15.4093	10078	633	0	0	10078	633	0.6042	0.8872	1	0.4237	0.98	237177	217224	0.915873
human.short	SCARPA.bowtie-v0	19936	9897	9759	98.6056	19935	48.9541	0	0	12	35	77	6	138	1.39436	8	0.0401284	1838	9.2195	1418	889	0	0	1418	889	0.3473	0.8993	0.9697	0.8597	0.9981	52982	51463	0.97133
human.short	SCARPA.bowtie-v3	19936	9857	9722	98.6304	19935	48.7685	0	0	6	34	81	7	135	1.36959	7	0.0351124	1857	9.31481	12714	905	0	0	12714	905	0.3434	0.9016	0.9735	0.853	0.9745	53325	51843	0.972208
human.short	SCARPA.bowtie2	19936	10100	9938	98.396	19935	49.852	0	0	28	24	80	12	162	1.60396	18	0.0902889	1829	9.17436	6647	888	0	0	6647	888	0.3659	0.8812	0.9318	0.8629	0.9872	58330	55760	0.95594
human.short	SCARPA.bwa	19936	10048	9902	98.547	19935	49.6714	0	0	19	25	80	7	146	1.45303	15	0.0752408	1809	9.07404	11011	889	0	0	11011	889	0.3621	0.8933	0.9432	0.87	0.978	57298	54849	0.957259
human.short	SGA.bowtie2	19936	9767	9761	99.9386	19935	48.9641	1	0	3	1	0	1	6	0.0614314	0	0	3214	16.1216	2949	338	22538	2442	25487	2442	0.3475	0.9992	1	0.3735	0.9477	134574	133192	0.989731
human.short	SGA.bwa	19936	9981	9933	99.5191	19935	49.8269	0	0	43	2	0	3	48	0.480914	0	0	3198	16.0413	4602	430	12836	2444	17438	2444	0.3653	0.9674	1	0.3792	0.9646	120445	119205	0.989705
human.short	SOAP2	19936	16130	15740	97.5821	19935	78.9566	3	0	30	54	294	9	390	2.41785	0	0	2378	11.9282	698	6825	0	0	698	6825	0.9682	0.7086	1	0.6689	0.9996	282437	234561	0.83049
human.short	SOPRA.bowtie-v0	19936	13719	13676	99.6866	19935	68.603	0	0	7	12	21	3	43	0.313434	0	0	2917	14.6318	4673	2443	0	0	4673	2443	0.7539	0.9712	1	0.4784	0.9913	182768	180006	0.984888
human.short	SOPRA.bowtie-v3	19936	16211	16046	98.9822	19935	80.4916	6	0	36	47	58	18	165	1.01783	0	0	1793	8.99378	21851	3493	0	0	21851	3493	1	0.8789	1	0.8756	0.9553	239594	228489	0.953651
human.short	SOPRA.bowtie2	19936	15142	14761	97.4838	19935	74.0456	7	0	118	129	78	49	381	2.51618	0	0	1441	7.22813	478119	8458	0	0	478119	8458	0.8666	0.7154	1	1	0	100768	96436	0.95701
human.short	SOPRA.bwa	19936	15292	14953	97.7832	19935	75.0088	7	0	94	133	51	54	339	2.21685	0	0	1886	9.46027	58812	10411	0	0	58812	10411	0.8865	0.7472	1	0.8428	0.8779	159791	150396	0.941204
human.short	SSPACE.bowtie-v0	19936	8805	8776	99.6706	19935	44.0231	0	0	5	23	0	1	29	0.329358	0	0	2835	14.2205	520	273	0	0	520	273	0.2452	0.9818	1	0.5074	1	67970	67344	0.99079
human.short	SSPACE.bowtie-v3	19936	9609	9566	99.5525	19935	47.986	0	0	10	29	1	3	43	0.447497	0	0	2754	13.8142	10648	501	0	0	10648	501	0.3272	0.9712	1	0.536	0.9788	78552	77361	0.984838
human.long	ABySS	19936	27	27	100	19935	0.13544	0	0	0	0	0	0	0	0	0	0	22	0.110353	25170	765	0	0	25170	765	0.0046	1	1	0.9955	0.8203	12262	12215	0.996167
human.long	Bambus2.bowtie2	19936	3619	3573	98.7289	19935	17.9233	3	0	6	24	4	9	46	1.27107	0	0	3132	15.7103	3394	1055	5286	1696	8680	1696	0.6058	0.9579	1	0.3557	0.939	278682	72210	0.259113
human.long	Bambus2.bwa	19936	2959	2947	99.5945	19935	14.783	1	0	2	3	1	5	12	0.405542	0	0	2577	12.9264	2673	972	1481	1622	4154	1622	0.4997	0.989	1	0.4699	0.9716	201826	75793	0.375536
human.long	MIP.bowtie-v0	19936	1655	1566	94.6224	19935	7.85553	1	0	17	35	6	16	89	5.37764	14	0.0702247	1430	7.17295	366	230	1133	1406	1499	1406	0.2655	0.9185	0.9572	0.7058	0.9907	48892	21120	0.431973
human.long	MIP.bowtie-v3	19936	4421	3969	89.7761	19935	19.9097	5	0	71	104	82	56	452	10.2239	134	0.672151	3401	17.0596	1365	230	1133	1406	2498	1406	0.6729	0.5861	0.5902	0.3003	0.9835	147116	43523	0.295841
human.long	MIP.bowtie2	19936	6990	5898	84.3777	19935	29.5862	8	0	136	294	201	126	1092	15.6223	327	1.64025	4861	24.383	923	571	5337	1696	6260	1696	1	0	0	0	0.9564	272440	49800	0.182793
human.long	MIP.bwa	19936	6035	5354	88.7158	19935	26.8573	6	0	103	172	119	91	681	11.2842	190	0.95305	4447	22.3064	876	338	1521	1622	2397	1622	0.9078	0.3764	0.419	0.0852	0.9842	254338	52400	0.206025
human.long	OPERA.bowtie	19936	4364	3687	84.4867	19935	18.4951	2	0	51	14	559	51	677	15.5133	0	0	3226	16.1818	8099	231	0	0	8099	231	0.6251	0.38	1	0.3364	0.9432	73477	20677	0.281408
human.long	OPERA.bwa	19936	4694	3910	83.2978	19935	19.6137	5	0	63	49	589	78	784	16.7022	0	0	3436	17.2352	25996	232	0	0	25996	232	0.6629	0.2821	1	0.2931	0.8144	82194	21246	0.258486
human.long	SCARPA.bowtie-v0	19936	1641	1615	98.4156	19935	8.10133	1	0	4	12	5	2	26	1.5844	2	0.0100321	1495	7.499	2814	4809	0	0	2814	4809	0.2738	0.9762	0.9939	0.6925	0.9812	44448	17981	0.40454
human.long	SCARPA.bowtie-v3	19936	1600	1583	98.9375	19935	7.94081	1	0	3	7	4	1	17	1.0625	1	0.00501605	1464	7.3435	3991	4809	0	0	3991	4809	0.2684	0.9844	0.9969	0.6988	0.9727	44819	17982	0.401214
human.long	SCARPA.bowtie2	19936	1634	1603	98.1028	19935	8.04113	1	0	5	15	5	3	31	1.89718	2	0.0100321	1466	7.35353	3114	4809	0	0	3114	4809	0.2718	0.9716	0.9939	0.6984	0.979	43969	17786	0.404512
human.long	SCARPA.bwa	19936	1628	1596	98.0344	19935	8.00602	1	0	6	16	5	2	32	1.9656	2	0.0100321	1460	7.32343	3402	4809	0	0	3402	4809	0.2706	0.9707	0.9939	0.6997	0.977	43874	17759	0.404773
human.long	SGA.bowtie2	19936	0	0	#DIV/0!	19935	0	0	0	0	0	0	0	0	#DIV/0!	0	0	0	0	446	29	5286	1696	5732	1696	0	1	1	1	0.9602	12211	12211	1
human.long	SGA.bwa	19936	40	40	100	19935	0.200652	0	0	0	0	0	0	0	0	0	0	34	0.170546	82585	30	1481	1622	84066	1622	0.0068	1	1	0.993	0.3965	12359	12230	0.989562
human.long	SOAP2	19936	4810	4516	93.8877	19935	22.6536	2	0	16	37	223	16	294	6.11227	0	0	3301	16.558	292	6617	0	0	292	6617	0.7657	0.7308	1	0.3209	0.9993	220644	86679	0.392845
human.long	SOPRA.bowtie-v0	19936	1925	1905	98.961	19935	9.55606	0	0	3	8	7	2	20	1.03896	0	0	1744	8.74799	5063	2745	0	0	5063	2745	0.323	0.9817	1	0.6412	0.965	53608	23973	0.447191
human.long	SOPRA.bowtie-v3	19936	3104	2938	94.6521	19935	14.7379	3	0	18	43	88	14	166	5.34794	0	0	2622	13.1521	64596	12261	0	0	64596	12261	0.4981	0.848	1	0.4606	0.5366	79517	34750	0.437013
human.long	SOPRA.bwa	19936	3314	2979	89.8914	19935	14.9436	6	0	48	119	108	54	335	10.1086	0	0	2650	13.2925	139163	13505	0	0	139163	13505	0.5051	0.6932	1	0.4548	0	81708	34655	0.424132
human.long	SSPACE.bowtie-v0	19936	284	284	100	19935	1.42463	0	0	0	0	0	0	0	0	0	0	237	1.1888	201	338	0	0	201	338	0.0482	1	1	0.9512	1	13880	12634	0.910231
human.long	SSPACE.bowtie-v3	19936	2773	2750	99.1706	19935	13.7948	3	0	2	14	0	4	23	0.829427	0	0	2539	12.7358	1237	339	0	0	1237	339	0.4663	0.9789	1	0.4777	0.9925	77832	30449	0.391214
human.combi	ABySS	19936	9433	9391	99.5548	19935	47.1081	0	0	5	25	8	4	42	0.445245	0	0	3076	15.4294	32078	765	0	0	32078	765	0.2838	0.9437	1	0.7876	0.9648	198501	195474	0.984751
human.combi	Bambus2.bowtie2	19936	10440	10282	98.4866	19935	51.5776	2	0	24	42	75	15	158	1.51341	0	0	5705	28.6166	12440	8846	27824	2442	40264	8846	0.3842	0.7763	1	0	0.9557	299753	99505	0.331957
human.combi	Bambus2.bwa	19936	10995	10761	97.8718	19935	53.9804	0	0	80	31	46	77	234	2.12824	0	0	5623	28.2053	12089	8071	14317	1622	26406	8071	0.4381	0.6667	1	0.0246	0.9712	317802	103564	0.325876
human.combi	MIP.bowtie-v0	19936	7212	6872	95.2856	19935	34.472	4	0	35	108	48	38	340	4.71436	107	0.536717	2467	12.3746	3185	1482	8181	1873	11366	1873	0	0.5137	0.4278	0.97	0.988	22741	19172	0.843059
human.combi	MIP.bowtie-v3	19936	9230	8534	92.4594	19935	42.8091	5	0	95	211	89	109	696	7.54063	187	0.938002	3213	16.1166	16657	3073	8181	1873	24838	3073	0.1872	0	0	0.7466	0.9729	44372	31148	0.701974
human.combi	OPERA.bowtie	19936	12911	12853	99.5508	19935	64.4745	1	0	11	15	24	7	58	0.449229	0	0	3409	17.0997	13782	511	0	0	13782	511	0.6738	0.9206	1	0.6878	0.9853	1692782	1062031	0.627388
human.combi	OPERA.bwa	19936	12874	12737	98.9358	19935	63.8927	1	0	18	27	81	10	137	1.06416	0	0	3493	17.5211	16976	1230	0	0	16976	1230	0.6608	0.8066	1	0.6627	0.9817	1870068	828143	0.442841
human.combi	SCARPA.bowtie-v0	19936	10683	10531	98.5772	19935	52.8267	1	0	13	38	79	12	152	1.42282	9	0.0451445	2410	12.0887	9606	4890	0	0	9606	4890	0.4122	0.785	0.9519	0.9871	0.9899	125293	96758	0.772254
human.combi	SCARPA.bowtie-v3	19936	10629	10477	98.57	19935	52.5558	2	0	11	36	83	12	152	1.43005	8	0.0401284	2423	12.1539	22434	4890	0	0	22434	4890	0.4062	0.785	0.9572	0.9832	0.9756	122189	96282	0.787976
human.combi	SCARPA.bowtie2	19936	10873	10712	98.5193	19935	53.7346	1	0	17	30	89	13	161	1.48073	11	0.0551766	2376	11.9181	15235	4890	0	0	15235	4890	0.4326	0.772	0.9412	0.9973	0.9836	134364	106654	0.793769
human.combi	SCARPA.bwa	19936	10840	10687	98.5886	19935	53.6092	2	0	15	29	87	10	153	1.41144	10	0.0501605	2367	11.873	21966	4890	0	0	21966	4890	0.4298	0.7835	0.9465	1	0.9761	131726	105258	0.799068
human.combi	SGA.bowtie2	19936	9767	9764	99.9693	19935	48.9792	1	0	0	1	0	1	3	0.0307157	0	0	3214	16.1216	3856	338	27824	2442	31680	2442	0.3258	1	1	0.7463	0.9653	134574	133192	0.989731
human.combi	SGA.bwa	19936	8237	8200	99.5508	19935	41.1337	0	0	26	0	0	11	37	0.449193	0	0	2739	13.739	170452	424	14317	1622	184769	1622	0.1496	0.9509	1	0.8886	0.7941	82759	80860	0.977054
human.combi	SOAP2	19936	16130	15748	97.6317	19935	78.9967	8	0	8	53	308	5	382	2.36826	0	0	2575	12.9163	1312	6820	0	0	1312	6820	1	0.4531	1	0.9377	0.9992	561198	447849	0.798023
human.combi	SOPRA.bowtie-v0	19936	13226	13172	99.5917	19935	66.0747	0	0	2	11	39	2	54	0.408287	0	0	3026	15.1786	7312	2828	0	0	7312	2828	0.7098	0.9264	1	0.8026	0.9925	167307	155422	0.928963
human.combi	SOPRA.bowtie-v3	19936	10656	10418	97.7665	19935	52.2598	11	0	16	47	152	12	238	2.23348	0	0	3322	16.6633	895132	12916	0	0	895132	12916	0.3995	0.6609	1	0.7139	0	112239	75046	0.668627
human.combi	SSPACE.bowtie-v0	19936	8804	8778	99.7047	19935	44.0331	1	0	2	22	0	1	26	0.29532	0	0	2835	14.2205	603	259	0	0	603	259	0.2147	0.9668	1	0.8598	1	67970	67344	0.99079
human.combi	SSPACE.bowtie-v3	19936	9285	9249	99.6123	19935	46.3958	0	0	6	26	1	3	36	0.387722	0	0	2677	13.428	12222	515	0	0	12222	515	0.2678	0.9524	1	0.9071	0.987	66271	65222	0.984171

## Sheet: Suppl. Table 4 - Parameters
Dataset	Mapping max insert	Scaffolding parameters
		min insert	insert	max insert	SOPRA reads per split	Bambus 2 s.d.	SSPACE s.d.	MIP genome size
Toy examples	650	350	500	650	1000	50	0.4	Total contig length (depends on test)
S. aureus perfect 10kb contigs, short insert	650	350	500	650	100000	30	0.25	3000000
S. aureus perfect 10kb contigs, long insert	4000	2000	3000	4000	100000	200	0.25	3000000
S. aureus perfect 3kb contigs, short insert	650	350	500	650	100000	30	0.25	3000000
S. aureus perfect 3kb contigs, long insert	4000	2000	3000	4000	100000	200	0.25	3000000
S. aureus GAGE	6000	3000	3600	4400	100000	300	0.2	3000000
R. sphaeroides GAGE	6000	2700	3700	4400	100000	400	0.2	5000000
P. falciparum 3D7 de novo, short insert	1200	100	625	1200	1000000	180	0.6	25000000
P. falciparum 3D7 de novo, long insert	6000	1500	3045	6000	1000000	750	0.6	25000000
Human chromosome 14 GAGE, short insert	6000	1500	2700	3600	500000	360	0.4	110000000
Human chromosome 14 GAGE, long insert	50000	30000	35000	40000	500000	2000	0.2	110000000
